# Supplementary material for: Suicide-Related Mortality Trends in Europe, 2012–2021
Source: Int J Environ Res Public Health. 2025 Jun 2;22(6):890. doi: 10.3390/ijerph22060890 (PMC12193659; doi:10.3390/ijerph22060890)
Supplement: Supplementary file 1 [file ijerph-22-00890-s001.zip]

Archive with 1 entries (1 files):
- ijerph-3552795-supplementary.pdf
